# Supplementary material for: Phytocannabinoids Act Synergistically with Non-Steroidal Anti-Inflammatory Drugs Reducing Inflammation in 2D and 3D In Vitro Models
Source: Pharmaceuticals (Basel). 2022 Dec 14;15(12):1559. doi: 10.3390/ph15121559 (PMC9787964; doi:10.3390/ph15121559)
Supplement: Supplementary file 1 [file pharmaceuticals-15-01559-s001.zip]

Archive with 1 entries (1 files):
- pharmaceuticals-2068987-supplementary.pdf
